# Supplementary material for: Role of Long Non-Coding RNA X-Inactive-Specific Transcript (XIST) in Neuroinflammation and Myelination: Insights from Cerebral Organoids and Implications for Multiple Sclerosis
Source: Noncoding RNA. 2025 Apr 29;11(3):31. doi: 10.3390/ncrna11030031 (PMC12101413; doi:10.3390/ncrna11030031)
Supplement: Supplementary file 1 [file ncrna-11-00031-s001.zip]

Archive with 1 entries (1 files):
- ncrna-3539838-supplementary.pdf
